# Supplementary material for: Capsaicin as a Phytochemical Adjuvant Enhancing Cisplatin Efficacy in Nsclc: In Vitro and In Vivo Evidence
Source: Pharmaceuticals (Basel). 2026 Jun 1;19(6):884. doi: 10.3390/ph19060884 (PMC13306043; doi:10.3390/ph19060884)
Supplement: Supplementary file 1 [file pharmaceuticals-19-00884-s001.zip]

Archive with 1 entries (1 files):
- pharmaceuticals-4274967-supplementary.jpg
